# Supplementary material for: Co-Inhibition of PARP and STAT3 as a Promising Approach for Triple-Negative Breast Cancer
Source: Biomolecules. 2025 Jul 17;15(7):1035. doi: 10.3390/biom15071035 (PMC12292728; doi:10.3390/biom15071035)
Supplement: Supplementary file 1 [file biomolecules-15-01035-s001.zip]

Archive with 1 entries (1 files):
- biomolecules-3598291-supplementary.pdf
